# Supplementary material for: A Massively Parallel Pipeline to Clone DNA Variants and Examine Molecular Phenotypes of Human Disease Mutations
Source: PLoS Genet. 2014 Dec 11;10(12):e1004819. doi: 10.1371/journal.pgen.1004819 (PMC4263371; doi:10.1371/journal.pgen.1004819)
Supplement: Table S1 — Summary of the 4 colonies for each of the 40 mutations generated on MLH1. “1” indicates that for the mutation of interest, mutagenesis PCR succeeded for that colony and “0” indicates that for the mutation of interest, the mutagenesis PCR failed for that colony. None of the colonies contained any unwanted mutations on MLH1. (XLSX) [file pgen.1004819.s006.xlsx]

## Sheet: Sheet1
MLH1 mutations
Mutation	ColonyA	ColonyB	ColonyC	ColonyD
A1013G	1	1	1	1
A1354T	1	1	1	1
A1625T	1	0	1	0
A1652C	1	1	1	1
A1772G	1	1	1	1
A2066G	1	1	0	0
A2252G	1	1	1	1
A277G	1	1	1	1
A326C	0	1	1	1
A346C	1	0	1	1
A73T	1	1	1	1
A911G	1	1	1	1
C1058T	1	1	1	1
C1141T	1	1	1	1
C1238T	0	0	1	0
C1663G	1	1	1	1
C1766A	1	0	1	1
C2065A	1	0	1	1
C2173T	1	0	1	1
C2185G	1	0	1	1
C318A	1	0	1	0
C479T	0	0	1	0
G1038G	1	1	1	1
G1166A	1	0	1	0
G2041A	1	0	1	1
G299C	1	1	1	1
G331C	1	1	1	1
G398A	1	1	1	1
G447C	1	0	1	0
G731A	1	0	1	1
T1646C	1	1	1	1
T1681C	1	1	1	1
T203A	1	1	1	1
T2074C	1	0	1	1
T2246C	1	1	1	1
T577C	1	1	1	1
T739G	1	0	1	1
T776C	1	1	1	1
T815C	1	1	1	1
T877G	1	1	1	1
