# Supplementary material for: A Massively Parallel Pipeline to Clone DNA Variants and Examine Molecular Phenotypes of Human Disease Mutations
Source: PLoS Genet. 2014 Dec 11;10(12):e1004819. doi: 10.1371/journal.pgen.1004819 (PMC4263371; doi:10.1371/journal.pgen.1004819)
Supplement: Table S2 — Summary of GFP and Y2H assay results for all the mutations tested in our interactome-scanning pipeline. For the GFP assay: “1” indicates a stable mutation, “0” indicates an unstable mutation, and “–” indicates inconclusive results due to weak signal for the wild-type protein. For the Y2H assay: “1” indicates no disruption and “0” indicates disruption of the corresponding interaction. (XLSX) [file pgen.1004819.s007.xlsx]

## Sheet: Sheet1
Interface residue
TargetProt_entrez	Target_uniprot	Interactor_entrez	Mutation	GFP score	Y2H score
60	P60709	60	R196C	1	1
95	Q03154	95	R197W	1	1
95	Q03154	95	R378W	1	0
1967	Q14232	1967	V183F	1	1
1967	Q14232	1967	P278R	1	1
2203	P09467	2203	N213K	1	1
2582	Q14376	2582	D103G	1	1
2582	Q14376	2582	R169W	1	0
2752	P15104	2752	R324C	1	0
3043	P68871	3050	D100Y	-	1
3043	P68871	3050	P101A	-	1
3043	P68871	3050	E102Q	-	1
3043	P68871	3050	N103Y	-	0
3251	P00492	3251	P38S	0	1
3945	P07195	3945	R172P	1	1
4088	P84022	9372	T330A	1	0
4089	Q13485	4088	G352R	0	1
4089	Q13485	4088	Y353S	1	1
4089	Q13485	4088	R361C	1	1
4089	Q13485	4088	L533R	1	1
4860	P00491	4860	F159V	0	1
5631	P60891	5631	D183H	1	1
5805	Q03393	5805	T106M	-	1
7329	P63279	7341	V25M	1	1
50484	Q7LG56	50484	R41P	1	1
50484	Q7LG56	50484	R121H	1	0
51135	Q9NWZ3	4615	R12C	-	1
Interface domain
TargetProt_entrez	Target_uniprot	Interactor_entrez	Mutation	GFP score	Y2H score
60	P60709	60	E364K	1	0
60	P60709	60	N12D	1	1
60	P60709	60	L65V	1	0
60	P60709	60	E117K	1	1
60	P60709	60	R183W	1	1
88	P35609	88	T495M	1	0
88	P35609	88	Q349L	1	0
88	P35609	88	E583A	1	0
95	Q03154	95	E233D	1	1
95	Q03154	95	R386C	1	1
95	Q03154	95	R393H	1	0
435	P04424	435	R12Q	1	0
875	P35520	875	G85R	1	1
875	P35520	875	L101P	1	1
875	P35520	875	K102Q	1	0
875	P35520	875	C109R	1	1
875	P35520	875	A114V	1	0
875	P35520	875	G116R	1	1
1019	P11802	595	S52N	1	0
1019	P11802	595	R24H	1	0
1019	P11802	595	N41S	1	0
1967	Q14232	1967	N208Y	1	1
1967	Q14232	1967	Y275C	1	0
2203	P09467	2203	G164S	1	1
2203	P09467	2203	A177D	1	1
2203	P09467	2203	F194S	1	1
2203	P09467	2203	G260R	1	1
2203	P09467	2203	E281K	1	0
2512	P02792	2512	Q26L	1	1
2512	P02792	2512	A27V	1	1
2512	P02792	2512	T30I	1	1
2512	P02792	2512	A96T	1	1
2582	Q14376	2582	T150M	1	0
2582	Q14376	2582	K161N	1	0
2582	Q14376	2582	E165K	1	1
2582	Q14376	2582	D175N	1	0
2752	P15104	2752	R341C	1	1
3043	P68871	3050	S10C	-	1
3043	P68871	3050	F104L	-	1
3251	P00492	3251	Y105C	1	0
3251	P00492	3251	S110L	1	0
3251	P00492	3251	T124S	1	0
3611	Q13418	55742	A262V	-	0
3939	P00338	3939	K222E	1	0
4085	Q13257	9587	L84M	1	1
4088	P84022	9372	E239K	1	0
4088	P84022	9372	T261I	1	0
4088	P84022	9372	P263L	1	0
4088	P84022	9372	R279K	1	0
4088	P84022	9372	R287W	1	0
4089	Q13485	4088	C324R	0	1
4089	Q13485	4088	E330K	0	1
4089	Q13485	4088	V350D	0	1
4598	Q03426	4598	N301T	1	1
4615	Q99836	51135	L93P	1	1
4830	P15531	4830	S120G	1	1
4860	P00491	4860	G71E	0	1
4860	P00491	4860	A117T	0	1
4860	P00491	4860	D128G	0	1
4860	P00491	4860	P146L	0	1
4860	P00491	4860	G156A	0	1
5723	P78330	5723	D32N	1	0
5723	P78330	5723	M52T	1	0
5805	Q03393	5805	R25Q	-	1
5805	Q03393	5805	F100V	-	1
5805	Q03393	5805	A101V	-	1
5805	Q03393	5805	V103A	-	0
5805	Q03393	5805	A111T	-	1
6898	P17735	6898	R119W	1	1
6898	P17735	6898	C151Y	1	1
6898	P17735	6898	L201R	1	1
6898	P17735	6898	P220S	1	0
6898	P17735	6898	L273P	1	1
6898	P17735	6898	G362V	1	1
7128	P21580	7128	A125V	1	0
7157	P04637	7159	G105C	1	1
7157	P04637	7159	S106R	1	0
7157	P04637	7159	R110L	0	1
7157	P04637	7159	V122G	1	0
7157	P04637	7159	Y126C	1	1
7454	P42768	998	I294T	1	1
8772	Q13158	8772	C105W	1	1
8815	O75531	2010	A12T	1	0
11144	Q14565	11144	M200V	1	0
23568	Q9Y2Y0	402	M45R	1	1
27010	Q9H3S4	27010	N219S	1	1
27010	Q9H3S4	27010	L40P	1	0
27010	Q9H3S4	27010	N50H	1	0
27232	Q14749	27232	N141S	1	1
27232	Q14749	27232	H177N	1	1
50484	Q7LG56	50484	R110C	1	0
50484	Q7LG56	50484	F123S	1	1
50484	Q7LG56	50484	E131K	1	0
50484	Q7LG56	50484	T144I	1	0
64802	Q9HAN9	64802	R66W	1	1
64802	Q9HAN9	64802	A13T	1	0
64802	Q9HAN9	64802	A147P	1	0
64802	Q9HAN9	64802	V151F	1	1
64802	Q9HAN9	64802	L153V	1	1
64802	Q9HAN9	64802	D173G	1	1
Away from the interface
TargetProt_entrez	UniprotID	Interactor_entrez	AA_mut	GFP score	Y2H score
88	P35609	88	A119T	1	0
88	P35609	88	Q9R	1	0
88	P35609	88	V115M	1	0
88	P35609	88	E628G	1	0
88	P35609	88	H775Y	1	0
331	P98170	842	G188E	-	0
331	P98170	842	R166I	-	0
331	P98170	842	W173G	-	0
331	P98170	842	V198M	-	0
331	P98170	842	C203Y	-	0
331	P98170	842	L207P	-	0
701	O60566	991	L1012P	0	1
701	O60566	991	R36Q	1	0
701	O60566	991	Y155C	1	0
701	O60566	991	R727C	0	1
701	O60566	991	L844F	0	1
875	P35520	875	L456P	1	1
875	P35520	875	R379W	1	0
875	P35520	875	K384E	1	0
875	P35520	875	M391I	1	0
875	P35520	875	P422L	1	0
875	P35520	875	P427L	1	0
958	P25942	7186	C83R	1	1
1026	Q6FI05	5111	R67L	1	0
1026	Q6FI05	5111	R84Q	1	0
1031	Q6ICV4	1021	V31L	1	0
2010	P50402	8815	P183T	-	0
2010	P50402	8815	S54F	1	0
2010	P50402	8815	D72V	1	0
2582	Q14376	2582	P293L	1	0
2582	Q14376	2582	G302D	1	0
2582	Q14376	2582	L313M	1	0
2582	Q14376	2582	G319E	1	0
2582	Q14376	2582	R335H	1	0
3043	P68871	3050	V114E	-	1
3043	P68871	3050	L115P	-	1
3043	P68871	3050	H118Y	-	1
3043	P68871	3050	E122V	-	1
3043	P68871	3050	F123S	-	1
3043	P68871	3050	V127G	-	1
3251	P00492	3251	C206Y	0	1
3251	P00492	3251	I10S	1	1
3251	P00492	3251	D12A	1	1
3251	P00492	3251	E14K	1	1
3251	P00492	3251	R167M	0	1
3251	P00492	3251	T168I	1	1
3945	P07195	3945	K7E	1	0
4088	P84022	9372	A112V	1	0
4088	P84022	9372	N197I	1	0
4089	Q13485	4088	N13S	1	0
4598	Q03426	4598	H20Q	1	1
4615	Q99836	51135	R196C	1	1
5631	P60891	5631	E43D	1	0
5805	Q03393	5805	R9C	-	0
6829	O00267	6827	E455D	1	0
7157	P04637	7159	R290L	1	0
7157	P04637	7159	K292I	1	0
7157	P04637	7159	G293W	1	0
7157	P04637	7159	K305M	1	0
7157	P04637	7159	R306P	1	0
7157	P04637	7159	P309S	1	0
7454	P42768	998	E131K	1	0
8504	P56589	5824	D347Y	-	0
26249	Q9UH77	8452	C164F	0	1
26249	Q9UH77	8452	R228G	1	1
27232	Q14749	27232	L50P	1	0
50484	Q7LG56	50484	L317V	1	0
51135	Q9NWZ3	4615	G298D	-	1
51135	Q9NWZ3	4615	A428T	-	0
55737	Q96QK1	51699	R524W	-	0
55737	Q96QK1	51699	D620N	-	0
64802	Q9HAN9	64802	N273D	1	0
64802	Q9HAN9	64802	V9M	1	0
64802	Q9HAN9	64802	H251P	1	0
64802	Q9HAN9	64802	E257K	1	0
124590	Q495M9	10083	L16V	1	0
124590	Q495M9	10083	L48P	1	0
